# Supplementary material for: Photon-Counting Computed Tomography of the Paranasal Sinuses Improves Intraoperative Accuracy of Image-Guided Surgery
Source: Diagnostics (Basel). 2025 Oct 31;15(21):2777. doi: 10.3390/diagnostics15212777 (PMC12608828; doi:10.3390/diagnostics15212777)
Supplement: Supplementary file 1 [file diagnostics-15-02777-s001.zip]

Archive with 1 entries (1 files):
- diagnostics-3935586-supplementary.pdf
